# Supplementary material for: Enhanced CO2 Separation Performance of Mixed Matrix Membranes with Pebax and Amino-Functionalized Carbon Nitride Nanosheets
Source: Membranes (Basel). 2025 Oct 7;15(10):306. doi: 10.3390/membranes15100306 (PMC12566534; doi:10.3390/membranes15100306)
Supplement: Supplementary file 1 [file membranes-15-00306-s001.zip]

Archive with 1 entries (1 files):
- membranes-3890135-supplementary.pdf
